# Supplementary material for: Exome Sequencing of Index Patients with Retinal Dystrophies as a Tool for Molecular Diagnosis
Source: PLoS One. 2013 Jun 14;8(6):e65574. doi: 10.1371/journal.pone.0065574 (PMC3683009; doi:10.1371/journal.pone.0065574)
Supplement: Table S2 — Clinical findings of patients. (XLSX) [file pone.0065574.s002.xlsx]

## Sheet: Hoja1
Supplementary Table S2. Clinical findings of patients
Family	Patient ID	Mutated gene	First symptoms and course (years)	Initial clinical diagnosis (years)	Age of Ophthalmic Evaluation (years)	Re-assessed clinical diagnosis	BCVA OD/OS	Visual field	ERG	Fundus aspect	Additional findings
RP-0674	01/0570	ABCA4	Field constriction (4), progressive loss of VA (7) and NB (9)	EORP (10)	12	CRD	0.25 / 0.2	< 10º	sco: NR; pho: low amplitude	Pale optic disc, retina vessels attenuation, bone spicule pigmentation and diffuse RPE alteration	Nystagmus, exotropia OD, hyperopia and astigmatism
	05/0733		NB (5), field constriction and progressive loss of VA	EORP (5)	7	CRD	0.5 / 0.5	< 10º	sco: low amplitude OD; NR OS; pho: NR
RP-0298	95/0101	ABCA4	Field constriction (10), progressive loss of VA (4) and NB (8)	CRD vs Retinitis Punctata Albescens (9)	23	CRD	0.1 / 0.1	60º	sco: Normal amplitude, augmented latency; pho: abolished; Mixed: diminished a and b waves.	Pale optic disc and retina vessels attenuation	Dyschromatopsia
	95/0103		Field constriction (10), progressive loss of VA (8) and NB (10)	CRD (9)	36	CRD	0.1 / 0.1	< 10º	sco: Low amplitude, normal latency; pho: abolished; Mixed: diminished a and b waves.	Pale optic disc, bone spicule pigmentation in periphery, dense pigment accumulation at macular region	Dyschromatopsia, bilateral posterior subcapsular cataract.
RP-1102	07/0366	ABCA4	Field constriction, progressive loss of VA and NB (since childhood)	EORP (25)	27	CRD	LP/LP	ND	ND	Pale optic disc, retina vessels attenuation and dense pigmentation at periphery	Photophobia, strabismus (OS).
	07/0367		Field constriction (8), progressive loss of VA (8).	EORP (20)	24	CRD	LP/LP	ND	ND	Pale optic disc, retina vessels attenuation, bone spicule pigmentation at periphery and macular atrophy
RP-0235	2342	RP1	NB (6), field constriction (6), progressive loss of VA	EORP	21	EORP	0.3 / 0.3	< 10º	ND	Pale optic disc, retina vessels attenuation and bone spicule pigmentation	Posterior subcapsular cataract
	2343		NB (6), field constriction (6), progressive loss of VA	EORP	----	EORP	----	----	----	----
RP-0137	1600	RP1	NB (7), field constriction (7), progressive loss of VA (15)	EORP	27	EORP	LP/LP	10º	ND	Pale optic disc, retina vessels attenuation and bone spicule pigmentation covering the entire retina and macular atrophy	Posterior subcapsular cataract
	1601		NB (3) and field constriction (10)	EORP	25	EORP	0.03/0.06	Tunnel vision	ND		Nystagmus, high myopia (-11dp) Posterior subcapsular cataract
RP-1659	10/1367	CNGB3	Photophobia (2) and loss of VA (2)	RD (32)	37	Achromatopsia	0.16 / 0.25	ND	sco: normal pho: normal	ND
	10/1368		Photophobia (2) and loss of VA (2) and dyschromatopsia	RD (29)	29	Achromatopsia	0.16 / 0.16	ND	sco: normal pho: normal	ND	High myopia
RP-1164	07/0360	CHM	NB (28), field constriction (28), photophobia.	RP (28)	31	Choroideremia	ND	ND	ND	ND
	07/0362		NB (18), field constriction (17), photophobia.	RP (25)	29		1/1	Tunnel vision	Low amplitude responses	Typical RP fundus	Pathological EOG: Arden ratio <1.
RP-1263	08/0177	USH2A	ND	RP (33)	ND	-----	ND	ND	ND	ND
	08/0176		NB (27 ) and field constriction (27 )	RP (33)	33	RP	ND	Altered	Altered	RP sine pigmento
	08/0175		NB (27 ), field constriction (27 ) and loss of VA	RP (33)	33	RP	0.9 / 0.7	Tunnel vision	ND	Pale optic disc, retina vessels attenuation and bone spicule pigmentation
RP-1116	06/1075	NMNAT1	NB, field constriction and progressive loss of VA since birth	LCA (1)	46	LCA	no LP / no LP	Absotute scotome	ND	Papillary atrophy, narrowed vessels, dense bone spicule hyperpigmentations and atrophic RPE macular lesions	Posterior subcapsular cataract
	09/0646		NB, field constriction and progressive loss of VA since birth	LCA (1)	ND	LCA	ND	ND	ND	ND
RP-1174	04/0834	CNGB3	Congenital nystagmus, loss of VA, photophobia and dyschromatopsia (since birth)	LCA vs CRD (1)	2	Achromatopsia	0.1 / 0.2	ND	NR	Grayish macular area without defined foveola
	04/0835		Congenital nystagmus, loss of VA, photophobia and dyschromatopsia (since birth)	LCA vs CRD (<1)	1	Achromatopsia	ND	ND	ND	Pigmentary dispersion, no defined foveola	Altered VEP (1 year)
RP-0461	05/0771	unknown	NB (24) and field constriction (26)	RP (24)	30	-----	0.9 / 0.9	Tunnel vision	sco: NR	Pigmentary dispersion	Posterior subcapsular cataract (25y)
	05/1117		NB (23) and field constriction (23)	RP (23)	24		0.8 / 0.6	Tunnel vision	sco: Altered	Pigmentary dispersion
RP-0886	04/0872	unknown	Field constriction (2), progressive loss of VA (2a) and NB (3)	CRD vs EORP (3)	5	-----	0.3 / 0.2	ND	NR	Retina vessels attenuation , bone spicule pigmentation and atrophic RPE macular lesions
	04/1815		Progressive loss of VA (3)	CRD vs EORP (3)	3		ND	ND	ND	Pale optic disc, retina vessels attenuation and atrophic RPE macular lesions
Abbreviations: VA, visual acuity; NB, night blind; ND, not done; BCVA, best corrected visual acuity; OD, right eye; OS, left eye; VEP, visual evoked potentials; ERG, electroretinogram; sco, scotopic; pho, photopic; NR, not recordable;
RPE, retinal pigmentary epithelium; EOG, electro-oculogram; CRD, cone-rod dystrophy, RP, retinitis pigmentosa; RD, retinal dystrophy; LCA, Leber Congenital Amaurosis
